# Supplementary material for: Comparison of CpG- and UpA-mediated restriction of RNA virus replication in mammalian and avian cells and investigation of potential ZAP-mediated shaping of host transcriptome compositions
Source: RNA. 2022 Aug;28(8):1089–109. doi: 10.1261/rna.079102.122 (PMC9297844; doi:10.1261/rna.079102.122)
Supplement: Supplemental Material [file supp_079102.122_Supplemental_Material_.zip]

Archive with 39 entries (38 files):
- Supplemental_Figure_S1.docx
- __MACOSX/
- __MACOSX/._Supplemental_Figure_S1.docx
- Supplemental_Figure_S2.docx
- __MACOSX/._Supplemental_Figure_S2.docx
- Supplemental_Legends.docx
- __MACOSX/._Supplemental_Legends.docx
- Supplemental_Table_S1.docx
- __MACOSX/._Supplemental_Table_S1.docx
- Supplemental_Table_S10.docx
- __MACOSX/._Supplemental_Table_S10.docx
- Supplemental_Table_S11.docx
- __MACOSX/._Supplemental_Table_S11.docx
- Supplemental_Table_S12.docx
- __MACOSX/._Supplemental_Table_S12.docx
- Supplemental_Table_S13.docx
- __MACOSX/._Supplemental_Table_S13.docx
- Supplemental_Table_S14.docx
- __MACOSX/._Supplemental_Table_S14.docx
- Supplemental_Table_S15.docx
- __MACOSX/._Supplemental_Table_S15.docx
- Supplemental_Table_S16.docx
- __MACOSX/._Supplemental_Table_S16.docx
- Supplemental_Table_S2.docx
- __MACOSX/._Supplemental_Table_S2.docx
- Supplemental_Table_S3.docx
- __MACOSX/._Supplemental_Table_S3.docx
- Supplemental_Table_S4.docx
- __MACOSX/._Supplemental_Table_S4.docx
- Supplemental_Table_S5.docx
- __MACOSX/._Supplemental_Table_S5.docx
- Supplemental_Table_S6.docx
- __MACOSX/._Supplemental_Table_S6.docx
- Supplemental_Table_S7.docx
- __MACOSX/._Supplemental_Table_S7.docx
- Supplemental_Table_S8.docx
- __MACOSX/._Supplemental_Table_S8.docx
- Supplemental_Table_S9.docx
- __MACOSX/._Supplemental_Table_S9.docx
